# Supplementary material for: Supramolecular Zn(II)-Dipicolylamine-Azobenzene-Aminocyclodextrin-ATP Complex: Design and ATP Recognition in Water
Source: Int J Mol Sci. 2021 Apr 28;22(9):4683. doi: 10.3390/ijms22094683 (PMC8125763; doi:10.3390/ijms22094683)
Supplement: Supplementary file 1 [file ijms-22-04683-s001.zip]

Archive with 1 entries (1 files):
- ijms-1182113-supplementary.pdf
